# Supplementary material for: Should the Splenic Vein Be Preserved—Fate of Sinistral Portal Hypertension after Pancreatoduodenectomy with Vascular Re-Section for Pancreatic Cancer
Source: Cancers (Basel). 2022 Oct 4;14(19):4853. doi: 10.3390/cancers14194853 (PMC9564260; doi:10.3390/cancers14194853)
Supplement: Supplementary file 1 [file cancers-14-04853-s001.zip]

Archive with 1 entries (1 files):
- cancers-1909343-supplementary-done.pdf
